# Supplementary material for: Effect of Inherent Mg/Ti Interface Structure on Element Segregation and Bonding Behavior: An Ab Initio Study
Source: Materials (Basel). 2025 Jan 16;18(2):409. doi: 10.3390/ma18020409 (PMC11767061; doi:10.3390/ma18020409)
Supplement: Supplementary file 1 [file materials-18-00409-s001.zip]

Archive with 1 entries (1 files):
- materials-3362582-supplementary.pdf
